# Supplementary material for: Adult bone marrow progenitors become decidual cells and contribute to embryo implantation and pregnancy
Source: PLoS Biol. 2019 Sep 12;17(9):e3000421. doi: 10.1371/journal.pbio.3000421 (PMC6742226; doi:10.1371/journal.pbio.3000421)
Supplement: S1 Data — (XLSX) [file pbio.3000421.s019.xlsx]

## Sheet: Figure 1F
% GFP+ cells out of total uterine cells in pregnancy
Time point									Mean	Std Dev	Std error
0	11.4	18.4	1.5	1.1	9.6	12.5	9.1		9.08571	6.12847	2.31634
E5.5	21.5	12.4	13.7	17.6	14.3				15.9	3.67083	1.64165
E9.5	13.7	16.7	24.38	30.6	35.2				24.116	9.06169	4.05251
E13.5	12.1	11.7	16	27.4	16.7				16.78	6.34642	2.8382
E17.5	13.2	14.2	12.2	15.7	10.8				13.22	1.87136	0.836899

## Sheet: Figure 1G
%CD45+ cells out of total GFP+ cells
Time point										Mean	Std Dev	Std error
0		100	96.2	91.8	90	97	93.5	94.8		94.7571	3.35552	1.26827
E5.5		96.7	95	94.5	92.3	94.8				94.66	1.57258	0.703278
E9.5		54	65.8	84	84.2	74.4				72.48	12.8441	5.74408
E13.5		70.2	79.2	67.5	75.5	73				73.08	4.5483	2.03406
E17.5		82.7	70.4	66.7	68.6	77.9				73.26	6.77444	3.02962
%CD45+ cells out of total GFP-negative cells
Time point										Mean	Std Dev	Std error
0		11.5	54.4	31.1	29	20.1	24	28.2		28.3286	13.276	5.01786
E5.5		32	25.4	19	27.6	23.6				25.52	4.80957	2.15091
E9.5		15.7	22.9	26.1	30.8	42.7				27.64	10.0523	4.49551
E13.5		21.1	26.5	25.3	51.9	31.3				31.22	12.1183	5.41945
E17.5		16	12.2	21.9	18.3	15.3				16.74	3.61566	1.61697

## Sheet: Figure 1H
% Proliferating cells in GFP+ cells
Time point												Mean	Std Dev	Std error
0		5.55556	8	1.96	2.63	0	0	0				2.59222	3.12478	1.18105
E5.5		25	17.8	10.2041	18.1818							17.7965	6.04659	3.02329
E9.5		39.6226	44.4444	30.9091	33.3333	36.1111	24.5561	41.7				35.811	6.83952	2.5851
E13.5		17.6	25	35.4	50	25.9	22.9	31.7				29.7857	10.6279	4.01695
E17.5		17.4	27.27	45	10	18.5	25					23.8617	12.0199	4.9071
% Proliferating cells in GFP-negative cells
Time point												Mean	Std Dev	Std error
0		4.7	4.7	0.99	2.9	2.6	2.1	1.16				2.73571	1.51089	0.571064
E5.5		9.4	8.2	6.25	7.8							7.9125	1.30024	0.65012
E9.5		22	14.1	14	12.9	26.8	12.5	18.64				17.2771	5.44154	2.05671
E13.5		7.6	12.6	27.97	10.3	7.6	21.6	7				13.5243	8.14357	3.07798
E17.5		16.1	8.2	8.4	3.84	11.11	12.96					10.1017	4.2635	1.74057

## Sheet: Figure 2B
% cells positive for surface marker
Marker	GFP+ cells					Mean	Std Dev	Std Error
CD29	93.5	96.1	98.1	97.2		96.225	1.99228	0.996138
Sca-1	77.1	81.2	75.4	81.5		78.8	3.02765	1.51383
CD44	21	10.7	15.7	15.7		15.775	4.20585	2.10292
CD73	0.35	0.88	0.65	0.58		0.615	0.218251	0.109125
CD90.2	4.39	3.45	4.76	3.1		3.925	0.778824	0.389412
CD105	0.43	0.05	0.31	0.18		0.2425	0.163987	0.0819934
CD146	22.2	27.5	18.3	22.8		22.7	3.77094	1.88547
CD45	61.2	67	69	70		66.8	3.93616	1.96808
CD31	2.84	1.53	2.23	1.57		2.0425	0.621041	0.31052
CD34	27.8	28.5	16	30.7		25.75	6.61639	3.3082
VEGFR2	0.17	0	0.1	0.05		0.08	0.0725718	0.0362859
Marker	GFP- cells					Mean	Std Dev	Std Error
CD29	91.9	90.4	95.1	92.4		92.45	1.96044	0.980221
Sca-1	74	75.7	74.8	69.9		73.6	2.56255	1.28128
CD44	10.8	5.9	8.4	8.4		8.375	2.00062	1.00031
CD73	0	0.27	0.1	0.17		0.135	0.113871	0.0569356
CD90.2	5.95	3.71	4.23	5.4		4.8225	1.03174	0.515871
CD105	0.018	0	0	0.01		0.007	0.0087178	0.0043589
CD146	19.3	20.6	18.6	16.8		18.825	1.58403	0.792017
CD45	19	26	27.8	28		25.2	4.23005	2.11503
CD31	0.98	1.75	3.57	2.66		2.24	1.12146	0.560729
CD34	39.9	22.5	28.7	33.2		31.075	7.33865	3.66933
VEGFR2	0	0	0	0		0	0	0

## Sheet: Figure 2D
% cells positive for surface marker
Marker	GFP+CD45- cells					Mean	Std Dev	Std Error
NK1.1	0.2	2.4	0.47	1.1		1.0425	0.980421	0.49021
CD335	0.78	2.2	1.4	2.3		1.67	0.717124	0.358562
F4/80	0.9	1.1	0.5	1.2		0.925	0.30957	0.154785
CD34	1.6	2.8	7.1	4.7		4.05	2.40069	1.20035
CD44	0.67	1.7	0.6	2.1		1.2675	0.748927	0.374464
Sca1	79.4	83.5	88.8	89.5		85.3	4.75885	2.37943
CD29	91.6	84.2	88.8	98.5		90.775	5.98575	2.99287
Marker	GFP+CD45+ cells					Mean	Std Dev	Std Error
NK1.1	51	60.7	40.1	45.8		49.4	8.75024	4.37512
CD335	30.8	40.5	31.9	36.7		34.975	4.48655	2.24328
F4/80	36.8	34	35.1	38.3		36.05	1.89121	0.945604
CD34	22.2	29.8	34	37.1		30.775	6.45207	3.22603
CD44	40	31.2	25.5	42.4		34.775	7.83683	3.91841
Sca1	54.6	59.4	52.4	66.1		58.125	6.06706	3.03353
CD29	45.2	45.7	79.8	73.2		60.975	18.1292	9.06462

## Sheet: Figure 2I
% DPRP+ cells
% out of GFP+ cells										% out of GFP- cells
Time point					Mean	Std Dev	Std error							Mean	Std Dev	Std error
0	0	0	0		0	0	0			0	0	0		0	0	0
E5.5	0	0	0		0	0	0			0	0	0		0	0	0
E9.5	28.6	38	22		29.5333	8.04073	4.64232			9	15	14.4		12.8	3.30454	1.90788
E13.5	22	20	24		22	2	1.1547			13.1	14	15		14.0333	0.950438	0.548736
E17.5	27.2	14.3	25		22.1667	6.90097	3.98427			18.6	16.1	16.4		17.0333	1.36504	0.788106

## Sheet: Figure 2J
% Progesterone receptor+ cells
% out of GFP+ cells												% out of GFP- cells
Time point							Mean	Std Dev	Std error			Time point							Mean	Std Dev	Std error
0	0	0	0	0	0		0	0	0			0	8.3	6	7				7.1	1.15326	0.665833
E5.5	5.9	15	13.6	15.4			12.475	4.45075	2.22537			E5.5	37.5	50	20				35.8333	15.0693	8.70026
E9.5	25.8	38.5	28.9	18.1	25		27.26	7.4191	3.31792			E9.5	50	50.2	40.2	40.1	59.5		48	8.12927	3.63552
E13.5	26	28.6	23.8	22.2	37.2		27.56	5.90153	2.63924			E13.5	44	43	52.2	40	33.1		42.46	6.91361	3.09186
E17.5	21.7	28.6	12.5	26.7	10		19.9	8.33577	3.72787			E17.5	35.5	30	30.1	24.5	40		32.02	5.91836	2.64677

## Sheet: Figure 3C
% GFP+DBA+ cells out of total GFP+ cells						% GFP-DBA+ cells out of total GFP- cells
		Counts (%)				Counts (%)
		48.75				6.7227
		39.375				2.7174
		55.3957				5.6361
		43				2.125
Mean		46.6302				4.3003
Std Dev		7.003				2.228
Std Error		3.502				1.114

## Sheet: Figure 4A
Litter size of various groups
	WT (WT BMT)	Het (WT BMT)	Het (KO BMT)	KO (WT BMT)	KO (KO BMT)
	8	6	6	0	0
	9	7	3	0	0
	8	7	3	0	0
	9	9	7	0	0
	7	9	6	0	0
	7	10	2	0	0
	9	9	3	0	0
	6	10	2	0	0
	11	8	6	0	0
	8	8	3	0	0
	9	8	4	0	0
		9		0	0
		9		0
		6
Mean	8.27273	8.21429	4.09091	0	0

## Sheet: Figure 4B
Data for Kaplan-Meier curve of time to delivery
Time	Het (WT BMT)	Het (KO BMT)	WT (WT BMT)
21	1
23	1
23	1
24	1
26	1
26	1
26	1
27	1
28	1
30	1
31	1
32	1
36	1
26		1
28		1
29		1
33		1
38		1
43		1
21		1
22		1
33		1
34		1
42		1
50		1
23			1
25			1
27			1
28			1
31			1
33			1
33			1
34			1
35			1
36			1
42			1
21			1
23			1
32			1
30			1
31			1
24			1
27			1
21			1
n	13	12	19

[truncated: 29 more sheets: Figure 4C, Figure 4E, Figure 4G, Figure 4H, Figure 4I, Figure 5D, Figure 5E, Figure 5G, Figure 6B, Figure 6D, Figure 6E, Figure 6F, Figure 7J, Figure 7K, Figure 7L, Figure 7M, S2H_Fig, S2I_Fig, S3C_Fig, S9A_Fig …]
